# Supplementary material for: Mycoplasma bovis 5′-nucleotidase is a virulence factor conferring mammary fitness in bovine mastitis
Source: PLoS Pathog. 2024 Nov 12;20(11):e1012628. doi: 10.1371/journal.ppat.1012628 (PMC11729948; doi:10.1371/journal.ppat.1012628)
Supplement: S1 Table — (XLSX) [file ppat.1012628.s002.xlsx]

## Sheet: Sup. Table 1
Supplementary Table 1. Oligonucleotides used in this study.
Designation	Sequence (5' to 3')	Location	Purpose of use	Genome position a	Reference for the primers used
195R	CCGTAATCAAGGTCATAGC	pMT85 plasmid	To identify mTn insertion in the genome; used with gene-specific primers.		Aboklaish et al., 2014 [78]
3192F	TTTGCTGGCCTTTTGCTCAC	pMT85 plasmid			Aboklaish et al., 2014 [78]
0216-R2	TCGGTAATAGCACCATGACG	MBOVPG45_0216	To identify the mnuA::Tn mutant; used with primer 195R.	250336-250317(-)	This study
0690-R1	AGCAGCAATTCTGTTACC	MBOVPG45_0690	To identify the 0690::Tn mutant; used with primer 3192F.	791493-791510(+)	This study
0213-R1	AGGCAATCGTAACGACTGGC	MBOVPG45_0213	Identification and sequence verifications of 0215-containing regions in M. bovis 514 and 4877 field strains; was used with primer 0216-R2 .	247967-247986 (+)	This study
0215_start F1_Not	aaaGCGGCCGCTTTGTGTGCCTTTCTAAAAA	Noncoding region located up of MBOVPG45_0215	Construction of the recombinant plasmid pOH/P_p0215 used for complementation of the mnuA::Tn mutant.	250217-250198(-)	This study
0215_end R1_Not	aaaGCGGCCGCAAATCAAAAAAAGCAGGGTATC	Noncoding region located down of MBOVPG45_0215		248826-248847(+)	This study
0690-F1-Not	aaaGCGGCCGCTCAAAGCACTCTTTTTAG	Noncoding region located up of MBOVPG45_0690	Construction of the recombinant plasmid pOH/P_p0690 used for complementation of the 0690::Tn mutant.	793246-793229(-)	This study
0690-R1-Not	aaaGCGGCCGCGGAAAAGCAGGATACCCT	Noncoding region located down of MBOVPG45_0690		791010-791027(+)	This study
pO/H_pur_F1	GAGCTGGTGTTCCTGCTT	pOH plasmid	Identification, sequence and verification of the orientation of the recombinant plasmids pOH/P_p0215 and pOH/P_p0690.
pO/H_T7_R1	GTAAAACGACGGCCAGT	pOH plasmid
pO/H_pur_F2	TGATGGTGCTGCTGTTGCTGT	pOH plasmid	Complementation confirmation in mnuA::Tn::pOH/P_p0215 and 0690::Tn::pOH/P_p0690 M. bovis strains.
pO/H_pur_R1	ACACCAGCTCTTTCAGCAGCTT	pOH plasmid
a Genome positions were defined based on the published sequence (GenBank accession number NC_014760).
Enzyme restriction sites are underlined, while 5’ nucleotides, added to improve restriction cleavage, are shown as lowercase letters.
Aboklaish AF, Dordet-Frisoni E, Citti C, Toleman MA, Glass JI, Spiller OB. 2014. Random insertion and gene disruption via transposon mutagenesis of Ureaplasma parvum using a mini-transposon plasmid. Int J Med Microbiol 304:1218-1225.
