# Supplementary material for: Mycoplasma bovis 5′-nucleotidase is a virulence factor conferring mammary fitness in bovine mastitis
Source: PLoS Pathog. 2024 Nov 12;20(11):e1012628. doi: 10.1371/journal.ppat.1012628 (PMC11729948; doi:10.1371/journal.ppat.1012628)
Supplement: S2 Table — (XLSX) [file ppat.1012628.s003.xlsx]

## Sheet: Sup. Table 2
Supplementary Table 2. Mapping of transposon insertions in the selected M. bovis PG45 mutants.
CDS	Genomic position (orientation) a	CDS annotation	mTn insertion site and orientation within ORF b
MBOVPG45_0215	248878..250107(-)	Endonuclease/exonuclease/phosphatase family protein	295(+)
MBOVPG45_0690	791046..793088(-)	Bifunctional metallophosphatase/5'-nucleotidase	1313(-)
a Transposon insertion sites were defined based on the published sequence (GenBank accession number NC_014760).
b Transposon insertion sites in the chromosome were mapped by sequencing the junction between M. bovis PG45 genomic DNA and either 5' or 3′ ends of the transposon, using the orientation of the gentamicin resistance gene as a reference.
