# Supplementary material for: Mycoplasma bovis 5′-nucleotidase is a virulence factor conferring mammary fitness in bovine mastitis
Source: PLoS Pathog. 2024 Nov 12;20(11):e1012628. doi: 10.1371/journal.ppat.1012628 (PMC11729948; doi:10.1371/journal.ppat.1012628)
Supplement: S1 Data — (XLSX) [file ppat.1012628.s006.xlsx]

## Sheet: Figure 2
Fig 2A	Bacterial growth (CFU/ml)
Time (h)	0690::Tn							WT				0690::Tn::pOH/P_p0690		mnuA::Tn
0	700000	260000	200000	240000	320000	208000	960000	780000	360000	760000	360000	180000	280000	400000	360000	1200000
24	120000000	86000000	1080000	2880000	32000000	1200000	28400000	520000000	560000000	480000000	170000000	680000000	520000000	172000000	320000000	1200000000
48	500000000	440000000	360000000	360000000	400000000	1200000000	2280000000	820000000	400000000	720000000	700000000	440000000	400000000	760000000	1000000000	1600000000
72	580000000	600000000	360000000	240000000	720000000	320000000	212000000	720000000	1200000000	400000000	900000000	680000000	640000000	680000000	440000000	1000000000
Fig 2B	Bacterial growth at 24 h
	0690::Tn	WT	0690::Tn::pOH/P_p0690
	120000000	520000000	680000000
	86000000	560000000	520000000
	1080000	480000000
	2880000	170000000
	32000000
	1200000
	28400000

## Sheet: Figure 3
Fig 3A	Relative phosphate content (%) normalized to WT
Nucleotide	WT					0690::Tn					0690::Tn::pOH/P_p0690
ATP	98.7116	87.1777	84.8165	124.648	104.646	19.7031	36.9375	61.2564	112.726	85.7985	84.1306	87.9488	177.568	104.386	205.772	203.111	173.852
ADP	102.702	106.475	90.8234			31.5066	16.1093	8.69087			133.507	130.639	113.846	66.0601	129.682	117.007
5'-AMP	121.494	67.0539	125.578	73.6595	112.214	13.5383	31.7018	25.5576	36.9129	25.2541	123.659	53.3438	64.2818	124.686	80.0736	58.4668
3'-AMP	102.235	125.873	71.8911			15.7047	19.2286	36.2294			67.1931	107.976	63.6024	65.5031
dAMP	112.979	86.149	100.872			3.57677	8.66558	7.5855			119.659	115.078	132.283	124.924	130.368	145.457
GTP	74.9258	121.616	103.458			7.60755	46.715	38.8057			70.8782	146.258	124.996	74.4561	144.58	130.882
GDP	123.111	91.2349	85.6541			1.62131	8.31135	-4.73745			123.229	86.7931	100.143	80.7038	75.5411	102.907
5'-GMP	164.343	71.1521	72.7753	91.7299		43.4394	67.0523	2.51742	0.479706		225.734	115.703	142.692	212.161	57.1888	122.042	90.6514
dGMP	131.459	73.2437	95.297			2.77824	11.4639	1.76372			132.495	69.3062	120.734	132.712	74.0515	127.262
5'-UMP	49.1386	132.038	105.897	112.926		0.0218817	-3.89546	15.5804			168.458	19.8319	150.255
5'-CMP	61.1895	109.545	124.488	104.778		2.90534	0.203055	14.249			50.2715	171.294	60.1344	181.23
Fig 3B	Fluoresence [RFU]
Time (min)	WT		mnuA::Tn		DNAse		0690::Tn		DNA only		MB514		MB4887		mnuA::Tn::pOH/P_p0215
0	32000000	47300000	45000000	47300000	42000000	46600000	34100000	29200000	44100000	48000000	55200000	54600000	68000000	78500000	15000000	8470000
5	28900000	35000000	37400000	40600000	34100000	36600000	13300000	12000000	37200000	40400000	45000000	45000000	62700000	68400000	3860000	3070000
10	16200000	23100000	33200000	36500000	29800000	27700000	5780000	6080000	33200000	34900000	32800000	36700000	52000000	62300000	2360000	1960000
15	7520000	12800000	30600000	33400000	24500000	19300000	4370000	3980000	30400000	32000000	21500000	25200000	47000000	58200000	1780000	1440000
20	4600000	6720000	28700000	31200000	19300000	12000000	2930000	2800000	28400000	30000000	14800000	18300000	41700000	52700000	1350000	1140000
25	3490000	4210000	27200000	29500000	14400000	7330000	2240000	2130000	26900000	28600000	10900000	14500000	37000000	48300000	1080000	842000
30	2920000	2970000	26300000	28400000	10200000	4740000	1550000	1720000	26300000	27600000	8290000	12300000	35200000	44900000	920000	834000
35	2530000	2520000	25900000	27900000	6940000	3370000	1420000	1450000	25600000	27000000	7280000	10100000	30600000	41800000	848000	678000
40	2230000	2230000	25400000	27300000	4850000	2640000	1250000	1280000	25100000	26600000	6030000	8390000	27900000	39300000	838000	660000
45	2000000	1960000	25000000	27100000	3540000	2190000	1460000	1170000	24900000	26200000	5500000	7790000	26800000	40400000	761000	638000
50	1930000	1820000	24600000	26600000	2700000	1900000	891000	1080000	24600000	26100000	4660000	6560000	24000000	34500000	705000	576000
55	1770000	1770000	24500000	26500000	2190000	1670000	922000	988000	24300000	25900000	4360000	6680000	24700000	33200000	683000	578000
60	1700000	1640000	24500000	26300000	1800000	1510000	1070000	912000	24400000	25700000	4870000	5310000	21100000	31600000	661000	533000
65	1650000	1520000	24300000	26200000	1580000	1350000	717000	859000	24200000	25400000	3590000	4810000	19700000	31100000	641000	511000
70	1550000	1410000	24100000	26000000	1400000	1210000	682000	802000	24100000	25400000	3390000	4440000	18900000	29700000	633000	507000
75	1460000	1370000	24100000	25900000	1270000	1100000	661000	785000	24100000	25300000	3180000	4140000	18400000	28500000	609000	489000
80	1390000	1290000	24100000	25900000	1120000	987000	1180000	729000	23800000	25100000	3180000	3910000	17600000	27900000	605000	478000
85	1310000	1180000	23700000	25700000	1020000	904000	679000	697000	23800000	24900000	2900000	3900000	17200000	27200000	579000	460000
90	1290000	1160000	23800000	25700000	940000	838000	620000	672000	23800000	24900000	2770000	3770000	17600000	26900000	575000	462000
95	1260000	1120000	23700000	25700000	854000	793000	723000	663000	23800000	24700000	2900000	3650000	16100000	26400000	572000	449000
100	1180000	1050000	23600000	25500000	807000	743000	590000	640000	23500000	24600000	2670000	3470000	15900000	26100000	558000	446000
105	1170000	1020000	23600000	25600000	759000	702000	1620000	633000	23500000	24500000	2610000	3300000	16100000	25400000	535000	441000
110	1170000	996000	23400000	25500000	717000	663000	567000	627000	23400000	24400000	2400000	2960000	15200000	25200000	536000	433000
115	1110000	1010000	23500000	25400000	680000	630000	551000	613000	23400000	24300000	2410000	3410000	15700000	24800000	532000	433000
120	1080000	956000	23500000	25500000	634000	595000	494000	582000	23500000	24200000	2320000	2750000	14300000	24400000	525000	412000
125	1050000	931000	23400000	25600000	615000	569000	493000	577000	23300000	24200000	2280000	2660000	14900000	23800000	518000	418000
130	1050000	920000	23400000	25400000	585000	532000	490000	562000	23300000	24100000	2230000	2600000	13700000	23500000	522000	406000
135	1030000	878000	23400000	25400000	568000	511000	505000	550000	23300000	24100000	2170000	2530000	14500000	23500000	517000	404000
140	1010000	865000	23200000	25200000	547000	486000	506000	536000	23000000	23800000	2110000	2480000	13500000	23100000	505000	398000
145	976000	861000	23200000	25200000	512000	471000	495000	518000	23200000	23800000	2090000	2360000	12900000	23000000	500000	396000
150	969000	860000	23100000	25200000	500000	454000	693000	501000	23200000	23800000	2120000	2380000	12800000	22900000	501000	420000
155	968000	835000	23000000	25200000	480000	444000	450000	490000	23100000	23600000	2020000	2200000	12500000	22600000	498000	388000
160	936000	821000	23000000	25200000	464000	431000	537000	486000	23100000	23700000	1990000	2170000	12300000	22500000	491000	387000
165	923000	798000	23000000	25100000	449000	421000	463000	483000	23000000	23500000	1970000	2160000	12100000	22500000	483000	390000
170	914000	786000	22900000	25100000	439000	407000	498000	479000	22900000	23500000	1920000	2150000	12200000	22200000	478000	378000
175	905000	778000	23000000	25100000	426000	395000	412000	468000	22900000	23300000	1900000	2130000	11700000	21600000	490000	378000
180	884000	777000	22900000	25000000	423000	387000	409000	468000	22900000	23300000	1910000	2150000	11800000	21400000	471000	385000
185	880000	750000	22600000	24900000	408000	379000	1000000	464000	23000000	23300000	2060000	2320000	11500000	21400000	470000	369000
190	868000	752000	22600000	25100000	400000	368000	400000	453000	22900000	23100000	1920000	2210000	11500000	20800000	463000	368000
195	851000	749000	22500000	25100000	390000	364000	411000	451000	22900000	23200000	1900000	2080000	11200000	21000000	468000	399000
200	859000	739000	22700000	24900000	387000	358000	401000	436000	22800000	23100000	1850000	2070000	10800000	20900000	455000	360000
205	838000	731000	22400000	24700000	376000	350000	401000	432000	22800000	23100000	1840000	2080000	11700000	20700000	450000	358000
210	820000	734000	22400000	24800000	383000	341000	846000	431000	22700000	23000000	2010000	2090000	10500000	21000000	457000	359000
215	814000	737000	22500000	24800000	362000	332000	426000	435000	22700000	23000000	1820000	2050000	10800000	20400000	445000	358000
220	802000	731000	22300000	24700000	355000	325000	930000	433000	22800000	23000000	2240000	2010000	10200000	20200000	447000	374000
225	806000	745000	22500000	24700000	354000	326000	417000	424000	22700000	22900000	1810000	2030000	10000000	20500000	446000	358000
230	792000	684000	22100000	24700000	351000	322000	429000	426000	22600000	22700000	1790000	2030000	10200000	19800000	438000	345000
235	780000	713000	22200000	24700000	340000	314000	473000	422000	22600000	22800000	1790000	1950000	9820000	19300000	439000	346000
240	790000	694000	22300000	24800000	339000	309000	473000	421000	22500000	22600000	1780000	2000000	9620000	19300000	440000	347000
245	767000	670000	22300000	24700000	334000	309000	614000	428000	22500000	22600000	1780000	1870000	9450000	18800000	433000	361000
250	766000	674000	22200000	24600000	326000	301000	399000	414000	22600000	22600000	1750000	1870000	9230000	18600000	436000	339000
255	755000	656000	22100000	24500000	321000	302000	540000	419000	22500000	22700000	1810000	1840000	9270000	18800000	428000	384000
260	749000	654000	22000000	24500000	324000	294000	396000	414000	22500000	22400000	1740000	1880000	9140000	18900000	424000	367000
265	749000	679000	22000000	24500000	321000	289000	423000	411000	22400000	22300000	1750000	1850000	9030000	18600000	421000	342000
270	738000	643000	21900000	24500000	312000	290000	409000	409000	22300000	22300000	1750000	1920000	8940000	18400000	416000	331000
275	737000	640000	21900000	24600000	310000	280000	409000	409000	22500000	22200000	1760000	1980000	8850000	18200000	418000	369000
280	716000	638000	21900000	24500000	306000	278000	370000	400000	22400000	22200000	1730000	1820000	8730000	18000000	414000	324000
285	720000	640000	21700000	24300000	302000	275000	367000	399000	22500000	22200000	1750000	1810000	8650000	17700000	408000	330000
290	711000	644000	21700000	24400000	304000	268000	366000	403000	22300000	22100000	1720000	1780000	9380000	17500000	424000	328000
295	716000	626000	21700000	24500000	300000	271000	432000	405000	22300000	22100000	1700000	1750000	8360000	17100000	407000	326000
300	696000	617000	21900000	24400000	296000	265000	367000	392000	22300000	22000000	1670000	1890000	8250000	16800000	402000	327000

## Sheet: Figure 4
Fig 4A	Bacterial growth (CFU/g)
	Individual challenge			Co-challange
	WT	mnuA::Tn	0690::Tn	WT	0690::Tn
	8500000000	120000000	1000	6200000000	3670000000
	1430000000	340000	1990000	80200	1000
	1290000000	63000000	463000	12200000000	4300000000
	21500000000	360000000	11900000	11700000000	4110000000
	3100000000	530000000	1000	1380000	1000
	2330000000	59000000	518000000	1470000000	320000000
	246000000		17000000
	2660000000		69000000
	950000000		1000
			1000
			1000
			1000
Fig 4C & 4D	Relative gene expression (ΔΔCt)
Gene	Control						WT						mnuA::Tn						0690::Tn
MIP2	1.44225	1.25839	0.870469	1.10569	0.52037	0.749024	1246.8	1273.1	2396.1	114.7	6291.4	12836.5	682.06	93.61	56.37	274.3	1189.32	1889	0.37	6.06	1.85	6.33	0.15	10.55	753.92	605.84	13.01	20.17	6.86	20.73
KC	0.831313	1.29913	1.03162	0.935809	0.46818	1.0915	12.2	6.7	9.7	17.1	110.7	75.3	20.58	33.56	28.05	16.84	20.61	57.09	7.53	10.76	9.28	5.44	4.27	5.73	14.15	19.63	10.13	13.08	6.38	4.69
INOS	0.54291	0.857636	0.332976	0.434631	0.578407	0.232259	10.5	21.1	26.8	0.6	4.6	8.9	39.64	1.58	1.42	12.02	40.02	13.55	0.47	0.5	1.29	15.2	1.99	1	14.98	10.94	1.5	2.05	0.59	1.05
TNF-α	1.18866	0.717552	0.784008	0.950266	0.838066	1.08144	93.17	82.72	109.78	16.06	150.24	123.87	143.42	36.87	62.42	92.6	128.99	149.56	2.01	8.25	1.76	11.8	0.89	13.79	42.51	54.8	7.04	5.98	3.98	4.77
IL-1β	0.683729	0.956645	0.361484	0.320875	0.152695	0.317132	44.47	107.34	103.46	3.33	150.13	165.39	28.72	1.86	3.43	13.65	34.79	17.1	0.44	3.73	1	10.96	0.39	5.37	9.19	8.74	0.4	0.49	0.23	0.54
Ly6G	0.402708	0.486058	0.679753	0.566478	0.504075	0.949112	213.6	792.3	263.4	1.6	126.2	149.9	185.04	18.24	8.63	57.19	120.26	56.84	0.06	1.58	0.36	8	0.07	35.18	215.01	95.27	2.86	4.58	0.87	6.56
IL-6	0.521704	0.814171	0.318944	0.456948	0.181925	0.677565	26.7	46.1	31.4	2.5	55.8	68.2	71.29	8.32	15.83	38.78	195.77	76.81	0.69	2.2	0.7	10.43	0.5	9.85	9.54	23.34	2.47	2.92	1.53	1.89

## Sheet: Figure 5A
Treat. Group	Day	Log10 CFU/ml
PBS	1	0
PBS	1	0
PBS	1	0
PBS	1	0
PBS	1	0
PBS	1	0
WT	1	0
WT	1	0
WT	1	0
WT	1	0
WT	1	0
WT	1	0
Δ0215	1	0
Δ0215	1	0
Δ0215	1	0
Δ0215	1	0
Δ0215	1	0
Δ0215	1	0
Δ0690	1	0
Δ0690	1	0
Δ0690	1	0
Δ0690	1	0
Δ0690	1	0
Δ0690	1	0
PBS	2	0
PBS	2	0
PBS	2	0
PBS	2	0
PBS	2	0
PBS	2	0
WT	2	4.61278
WT	2	4.68124
WT	2	5.38739
WT	2	5.40654
WT	2	5.80956
WT	2	5.83759
Δ0215	2	3.50786
Δ0215	2	3.53148
Δ0215	2	4.30103
Δ0215	2	4.47712
Δ0215	2	4.60206
Δ0215	2	4.69897
Δ0690	2	0
Δ0690	2	0
Δ0690	2	0
Δ0690	2	0
Δ0690	2	0
Δ0690	2	0
PBS	3	0
PBS	3	0
PBS	3	0
PBS	3	0
PBS	3	0
PBS	3	0
WT	3	5.54407
WT	3	5.83885
WT	3	6.5563
WT	3	6.63043
WT	3	7.49136
WT	3	7.54407
Δ0215	3	3.77815
Δ0215	3	4
Δ0215	3	4.90309
Δ0215	3	5.11394
Δ0215	3	5.6902
Δ0215	3	5.86332
Δ0690	3	0
Δ0690	3	0
Δ0690	3	0
Δ0690	3	0
Δ0690	3	0
Δ0690	3	0
PBS	4	0
PBS	4	0
PBS	4	0
PBS	4	0
PBS	4	0
PBS	4	0
WT	4	6.30103
WT	4	6.60206
WT	4	7.60206
WT	4	7.64345
WT	4	8.2878
WT	4	8.37658
Δ0215	4	5.25527
Δ0215	4	5.73239
Δ0215	4	5.78533
Δ0215	4	5.80618
Δ0215	4	5.87506
Δ0215	4	6.0607
Δ0690	4	0
Δ0690	4	0
Δ0690	4	0
Δ0690	4	0
Δ0690	4	0
Δ0690	4	0
PBS	5	0
PBS	5	0
PBS	5	0
PBS	5	0
PBS	5	0
PBS	5	0
WT	5	7.30103
WT	5	7.81954
WT	5	7.9345
WT	5	8.25042
WT	5	8.58883
WT	5	9.38021
Δ0215	5	4.30103
Δ0215	5	5.69897
Δ0215	5	6.01703
Δ0215	5	6.13672
Δ0215	5	6.18184
Δ0215	5	6.46538
Δ0690	5	0
Δ0690	5	0
Δ0690	5	0
Δ0690	5	0
Δ0690	5	0
Δ0690	5	0
PBS	6	0
PBS	6	0
PBS	6	0
PBS	6	0
PBS	6	0
PBS	6	0
WT	6	7.34242
WT	6	7.76343
WT	6	7.79239
WT	6	8.16435
WT	6	8.19312
WT	6	9
Δ0215	6	5.77085
Δ0215	6	5.89763
Δ0215	6	6.41996
Δ0215	6	6.77815
Δ0215	6	6.84261
Δ0215	6	7
Δ0690	6	0
Δ0690	6	0
Δ0690	6	0
Δ0690	6	0
Δ0690	6	0
Δ0690	6	0
PBS	7	0
PBS	7	0
PBS	7	0
PBS	7	0
PBS	7	0
PBS	7	0
WT	7	0
WT	7	6.9345
WT	7	7.38021
WT	7	7.54407
WT	7	7.7356
WT	7	8.69897
Δ0215	7	5.20412
Δ0215	7	5.30103
Δ0215	7	6.14613
Δ0215	7	6.29885
Δ0215	7	6.45788
Δ0215	7	6.47857
Δ0690	7	0
Δ0690	7	0
Δ0690	7	0
Δ0690	7	0
Δ0690	7	0
Δ0690	7	0

## Sheet: Figure 5B-C
Group	Day	Log10 SCC	CMS_CMT
PBS	1	3.77815	0
PBS	1	4.4624	0
PBS	1	3	0
PBS	1	3.47712	0
PBS	1	4.07918	0
PBS	1	4.75587	0
WT	1	3.30103	0
WT	1	3	0
WT	1	3.47712	0
WT	1	3.90309	0
WT	1	4	0
WT	1	4.5682	0
Δ0215	1	4	0
Δ0215	1	4.27875	0
Δ0215	1	3.60206	0
Δ0215	1	4.30103	0
Δ0215	1	3.77815	0
Δ0215	1	4.59106	0
Δ0690	1	4.30103	0
Δ0690	1	4.66276	0
Δ0690	1	4.44716	0
Δ0690	1	4.47712	0
Δ0690	1	3.69897	0
Δ0690	1	4.23045	0
PBS	2	4	0
PBS	2	4.98227	0
PBS	2	3.77815	0
PBS	2	3	0
PBS	2	4.53148	0
PBS	2	4.54407	0
WT	2	6.73151	0
WT	2	6.67034	0
WT	2	6.71617	0
WT	2	6.73183	0
WT	2	6.69002	0
WT	2	6.79574	3
Δ0215	2	4.5563	1
Δ0215	2	5.13672	1
Δ0215	2	6.57194	0
Δ0215	2	6.44529	0
Δ0215	2	6.7644	0
Δ0215	2	6.23426	1
Δ0690	2	4.41497	0
Δ0690	2	4.65321	0
Δ0690	2	4.65321	0
Δ0690	2	4.60206	0
Δ0690	2	4.79239	0
Δ0690	2	4.68124	0
PBS	3	4.25527	0
PBS	3	4.72428	0
PBS	3	3	0
PBS	3	3.60206	0
PBS	3	4.53148	0
PBS	3	4.30103	0
WT	3	6.6052	0
WT	3	6.6932	7
WT	3	6.80305	0
WT	3	6.62294	4
WT	3	6.71875	5
WT	3	6.66792	0
Δ0215	3	6.0983	0
Δ0215	3	6.8053	3
Δ0215	3	6.67173	1
Δ0215	3	6.78739	1
Δ0215	3	6.76923	1
Δ0215	3	6.80747	3
Δ0690	3	4.86332	0
Δ0690	3	4.72428	0
Δ0690	3	4.83885	0
Δ0690	3	4.81291	0
Δ0690	3	5.38382	0
Δ0690	3	4.89763	0
PBS	4	3.90309	0
PBS	4	4.74036	0
PBS	4	3.90309	0
PBS	4	4.20412	0
PBS	4	4.53148	0
PBS	4	4.20412	0
WT	4	6.71983	0
WT	4	6.67724	0
WT	4	6.73719	5
WT	4	6.7471	0
WT	4	6.6287	5
WT	4	6.75151	6
Δ0215	4	6.405	1
Δ0215	4	6.78369	4
Δ0215	4	6.78845	3
Δ0215	4	6.57113	1
Δ0215	4	6.43949	4
Δ0215	4	6.83327	3
Δ0690	4	4.76343	0
Δ0690	4	4.49136	0
Δ0690	4	5.08636	0
Δ0690	4	4.75587	0
Δ0690	4	5.37291	0
Δ0690	4	4.66276	0
PBS	5	4.30103	0
PBS	5	4.68124	0
PBS	5	3.47712	0
PBS	5	4.34242	0
PBS	5	4.36173	0
PBS	5	4.27875	0
WT	5	6.73775	4
WT	5	6.75861	7
WT	5	6.73416	4
WT	5	6.74028	5
WT	5	6.7647	5
WT	5	6.78125	7
Δ0215	5	6.7767	2
Δ0215	5	6.84217	1
Δ0215	5	6.79768	2
Δ0215	5	6.7919	1
Δ0215	5	6.71079	3
Δ0215	5	6.80284	3
Δ0690	5	4.83251	0
Δ0690	5	4.49136	0
Δ0690	5	6.32469	3
Δ0690	5	4.88649	0
Δ0690	5	5.04139	0
Δ0690	5	4.70757	0
PBS	6	3.90309	0
PBS	6	4.81291	0
PBS	6	3.30103	0
PBS	6	3.77815	0
PBS	6	4.64345	0
PBS	6	4.36173	0
WT	6	6.72346	2
WT	6	6.77181	2
WT	6	6.75511	0
WT	6	6.79092	2
WT	6	6.68178	5
WT	6	6.75526	4
Δ0215	6	6.59682	1
Δ0215	6	6.81578	1
Δ0215	6	6.82892	2
Δ0215	6	5.40312	3
Δ0215	6	6.79996	3
Δ0215	6	6.72419	3
Δ0690	6	4.80618	0
Δ0690	6	4.39794	0
Δ0690	6	6.82988	0
Δ0690	6	5.33041	0
Δ0690	6	4.82607	0
Δ0690	6	4.61278	0
PBS	7	4.49136	0
PBS	7	4.90849	0
PBS	7	3.30103	0
PBS	7	4.14613	0
PBS	7	4.39794	0
PBS	7	4.04139	0
WT	7	6.88672	5
WT	7	6.77371	6
WT	7	6.80754	2
WT	7	6.81064	0
WT	7	6.69037	5
WT	7	6.77532	2
Δ0215	7	6.8311	2
Δ0215	7	6.85715	1
Δ0215	7	6.80134	1
Δ0215	7	6.80895	2
Δ0215	7	6.82328	2
Δ0215	7	6.82426	1
Δ0690	7	5.83059	0
Δ0690	7	4.6902	0
Δ0690	7	6.09621	3
Δ0690	7	4.97772	0
Δ0690	7	4.94939	0
Δ0690	7	4.51851	0
